# Supplementary material for: Phosphorylated tau/amyloid beta 1-42 ratio in ventricular cerebrospinal fluid reflects outcome in idiopathic normal pressure hydrocephalus
Source: Fluids Barriers CNS. 2012 Mar 23;9:7. doi: 10.1186/2045-8118-9-7 (PMC3353832; doi:10.1186/2045-8118-9-7)
Supplement: Additional file 1 — Assessment of potential selection bias. Analysis of baseline measurements of patients lost to follow up compared with those evaluated both pre and postoperatively. T-tests were performed to test for baseline differences between the groups. [file 2045-8118-9-7-S1.XLSX]

## Sheet: Analysis of Patient Dropout
		Not evaluated postoperatively			Evaluated postoperatively			Ttest Results
		N	Mean	Std Dev	N	Mean	Std Dev	df	t	p	Significance
	Clinical Symptom Severity Rating
	NPH Scale
	NPH Scale Total	9	9.5556	1.7401	30	9.4333	1.7555	37	0.18	0.8554	ns
	NPH Scale Gait Subscale	9	3.1111	0.3333	30	3.1667	0.7466	37	0.22	0.8307	ns
	NPH Scale Cognition Subscale	9	4	0.7071	30	3.4333	0.504	37	2.69	0.0107	*
	NPH Scale Incontinence Subscale	9	2.5556	1.1304	29	2.8621	1.093	36	0.73	0.4705	ns
	Supplemental Gait Measures
	Time to Walk 50 Feet (seconds)	8	38.6975	22.3027	29	60.7214	160.2	35	0.38	0.7033	ns
	Number of Steps to Turn 180 Degrees	8	5.5	3.5857	29	4.931	2.5345	35	0.51	0.6111	ns
	Quality of Gait Scale	8	1.75	0.4629	30	1.5333	0.9371	36	0.63	0.5332	ns
	Psychometric Evaluation
	Global
	Global Composite (Z-score)	7	-0.6107	0.4444	26	-1.0904	0.6167	31	1.92	0.0644	ns
	Memory
	Word List Memory (Initial Recall After 3 Trials) (Z-score)	9	-1.5447	1.6391	30	-1.638	1.1561	37	0.19	0.8486	ns
	Word List Recall (After Delay) (Z-score)	9	-1.7654	1.2667	29	-2.2592	1.1289	36	1.11	0.2723	ns
	Logical Memory Immediate (Z-score)	9	-0.9921	0.6982	30	-1.0801	0.6128	37	0.37	0.7165	ns
	Logical Memory Delayed (Z-score)	9	-1.101	0.7325	30	-1.3857	0.5637	37	1.24	0.2229	ns
	Language
	Category Fluency (Animal Naming) (Z-score)	9	-1.3065	1.2961	30	-1.4169	0.8552	37	0.3	0.7657	ns
	Boston Naming (Z-score)	9	-0.1121	1.022	30	-0.5167	1.2622	37	0.88	0.3863	ns
	Executive
	Digit Symbol (Z-score)	8	-1.1498	0.7786	28	-1.2865	0.717	34	0.47	0.6433	ns
	Digit Span Forward (Z-score)	9	0.0693	0.749	30	-0.2613	0.9055	37	1	0.3261	ns
	Digit Span Reversed (Z-score)	9	-0.6004	1.0414	30	-0.6589	0.7094	37	0.19	0.8472	ns
	Trail Making A Time (Z-score)	8	0.9505	1.6912	29	1.5827	1.6453	35	0.96	0.3452	ns
	Trail Making A Errors (Z-score)	8	0.0375	1.0603	29	0.1797	1.004	35	0.35	0.728	ns
	Trail Making B Time (Z-score)	7	0.9867	0.9258	27	1.3895	1.2793	32	0.78	0.4423	ns
	Trail Making B Errors (Z-score)	7	0.471	1.3533	27	0.7169	1.2082	32	0.47	0.6424	ns
	Visuospatial
	Clock Draw (Z-score)	9	1.5566	1.4542	30	1.8564	1.9503	37	0.43	0.673	ns
	Clock Copy (Z-score)	9	1.305	1.3521	30	1.647	1.7385	37	0.54	0.5915	ns
	CSF Biomarkers
	Ventricular CSF ptau (pg/mL)	9	49.7367	18.6734	30	46.3587	23.6998	37	0.39	0.6977	ns
	Ventricular CSF ttau (pg/mL)	9	290.1	121.9	30	311.2	165.2	37	0.36	0.7243	ns
	Ventricular CSF Abeta 1-42 (pg/mL)	9	131.7	34.8868	30	117.8	36.8404	37	1.01	0.3213	ns
	Lumbar CSF ptau (pg/mL)	4	18.07	2.9044	14	16.2621	8.8577	16	0.39	0.6984	ns
	Lumbar CSF ttau (pg/mL)	4	60.595	41.1479	14	45.2364	19.7176	16	1.08	0.2977	ns
	Lumbar CSF Abeta 1-42 (pg/mL)	4	194.6	25.0553	14	154.7	45.2021	16	1.67	0.1144	ns
	Demographics and Disease Duration
	Age (years)	9	77.5556	5.615	30	74.8333	5.8137	37	1.24	0.2224	ns
	Education (years)	8	14	2.8284	30	14.0333	2.498	36	0.03	0.9741	ns
	Patient/Caregiver Estimated Disease Duration (years)	9	3.2222	1.0929	30	2.9333	2.9704	37	0.28	0.7781	ns
	* p < 0.05
