# Supplementary material for: Phosphorylated tau/amyloid beta 1-42 ratio in ventricular cerebrospinal fluid reflects outcome in idiopathic normal pressure hydrocephalus
Source: Fluids Barriers CNS. 2012 Mar 23;9:7. doi: 10.1186/2045-8118-9-7 (PMC3353832; doi:10.1186/2045-8118-9-7)
Supplement: Additional file 2 — Shunt response of entire cohort evaluated both pre- and post operatively. Results of paired t-tests performed to test for improvement of entire cohort in response to shunting. Note that percent change in gait time was analyzed using a one-sample t-test. [file 2045-8118-9-7-S2.XLSX]

## Sheet: Overall Improvement
		Baseline			Followup			Difference			Paired Ttest Results
		N	Mean	Std Dev	N	Mean	Std Dev	N	Mean	Std Dev	df	t	p	Significance
	Clinical Symptom Severity Rating
	NPH Scale
	NPH Scale Total	30	9.43333	1.75545	30	11.5	2.11318	30	2.0667	1.837	29	6.16	<0.001	***
	NPH Scale Gait Subscale	30	3.16667	0.74664	30	4	0.787839	30	0.8333	0.7466	29	6.11	<0.001	***
	NPH Scale Cognition Subscale	30	3.43333	0.504007	30	3.9	0.661764	30	0.4667	0.6814	29	3.75	0.0008	**
	NPH Scale Incontinence Subscale	29	2.86207	1.09297	29	3.72414	1.06558	29	0.8621	0.9151	28	5.07	<0.001	***
	Supplemental Gait Measures
	Time to Walk 50 Feet (seconds)	29	60.7214	160.178	29	24.3845	15.2092	29	-36.3369	150.9	28	1.3	0.2053	ns
	Number of Steps to Turn 180 Degrees	29	4.93103	2.53449	29	4.13793	3.62259	29	-0.7931	3.2225	28	1.33	0.1958	ns
	Quality of Gait Scale	30	1.53333	0.937102	30	1.03333	1.0662	30	-0.5	0.7768	29	3.53	0.0014	**
	Psychometric Evaluation
	Global
	Global Composite (Z-score)	21	-1.07978	0.6637	21	-0.742901	0.65032	21	0.3369	0.3872	20	3.99	0.0007	**
	Memory
	Word List Memory (Initial Recall After 3 Trials) (Z-score)	30	-1.638	1.15605	30	-1.57343	1.34515	30	0.0646	1.0637	29	0.33	0.7419	ns
	Word List Recall (After Delay) (Z-score)	29	-2.25925	1.12889	29	-1.95152	1.2425	29	0.3077	1.1275	28	1.47	0.1528	ns
	Logical Memory Immediate (Z-score)	30	-1.08009	0.612798	30	-1.07013	0.597978	30	0.00996	0.4259	29	0.13	0.899	ns
	Logical Memory Delayed (Z-score)	30	-1.38565	0.563715	30	-1.27695	0.659747	30	0.1087	0.4544	29	1.31	0.2004	ns
	Language
	Category Fluency (Animal Naming) (Z-score)	29	-1.3826	0.849149	29	-1.05338	0.940931	29	0.3292	0.638	28	2.78	0.0096	*
	Boston Naming (Z-score)	30	-0.516741	1.26222	30	-0.402389	1.43485	30	0.1144	0.6147	29	1.02	0.3167	ns
	Executive
	Digit Symbol (Z-score)	27	-1.25488	0.710469	27	-0.924391	0.90716	27	0.3305	0.5977	26	2.87	0.008	**
	Digit Span Forward (Z-score)	30	-0.261338	0.905459	30	-0.191489	0.956949	30	0.0698	0.5401	29	0.71	0.4844	ns
	Digit Span Reversed (Z-score)	30	-0.658917	0.709419	30	-0.550908	0.835388	30	0.108	0.7441	29	0.8	0.433	ns
	Trail Making A Time (Z-score)	29	1.5827	1.64534	29	1.03683	1.69784	29	-0.5459	1.6003	28	1.84	0.0769	ns
	Trail Making A Errors (Z-score)	29	0.17968	1.00396	29	0.283093	1.09877	29	0.1034	1.5996	28	0.35	0.7303	ns
	Trail Making B Time (Z-score)	23	1.2045	1.2977	23	0.99092	1.33032	23	-0.2136	0.8538	22	1.2	0.243	ns
	Trail Making B Errors (Z-score)	23	0.681395	1.24384	23	0.612907	1.00018	23	-0.0685	1.4428	22	0.23	0.822	ns
	Visuospatial
	Clock Draw (Z-score)	30	1.85639	1.95031	30	1.66705	1.90096	30	-0.1893	2.2057	29	0.47	0.6418	ns
	Clock Copy (Z-score)	30	1.647	1.73851	30	1.81802	2.25611	30	0.171	2.7356	29	0.34	0.7345	ns
					One-Sample Ttest Results
		N	Mean	Std Dev	df	t	p	Significance
	% Change in Time to Walk 50 Feet (Between Baseline and Followup)	29	-19.3774	33.6856	28	3.1	0.0044	**
	* p < 0.05
	** p < 0.01
	*** p < 0.001
