# Supplementary material for: Phosphorylated tau/amyloid beta 1-42 ratio in ventricular cerebrospinal fluid reflects outcome in idiopathic normal pressure hydrocephalus
Source: Fluids Barriers CNS. 2012 Mar 23;9:7. doi: 10.1186/2045-8118-9-7 (PMC3353832; doi:10.1186/2045-8118-9-7)
Supplement: Additional file 3 — Relationship between ventricular CSF ptau/Aβ1-42 ratio and baseline presentation. Results of t-tests performed to test for baseline differences between the low and high ventricular CSF ptau/Aβ1-42 ratio groups. The cutoff value defining the low and high ratio groups was 0.37. [file 2045-8118-9-7-S3.XLSX]

## Sheet: Baseline Differences
		Low Ratio			High Ratio			Ttest Results
		N	Mean	Std Dev	N	Mean	Std Dev	df	t	p	Significance
	Clinical Symptom Severity Rating
	NPH Scale
	NPH Scale Total	17	9.2941	1.4038	22	9.5909	1.9678	37	0.53	0.6018	ns
	NPH Scale Gait Subscale	17	2.8235	0.6359	22	3.4091	0.5903	37	2.97	0.0052	**
	NPH Scale Cognition Subscale	17	3.4706	0.6243	22	3.6364	0.5811	37	0.86	0.3978	ns
	NPH Scale Incontinence Subscale	17	2.8824	0.9926	21	2.7143	1.1892	36	0.47	0.6442	ns
	Supplemental Gait Measures
	Time to Walk 50 Feet (seconds)	16	90.6075	213.6	21	29.561	18.1919	35	1.31	0.199	ns
	Number of Steps to Turn 180 Degrees	16	5.125	2.3058	21	5	3.0984	35	0.14	0.8932	ns
	Quality of Gait Scale	17	1.8824	0.9926	21	1.3333	0.6583	36	2.04	0.0485	*
	Psychometric Evaluation
	Global
	Global Composite (Z-score)	15	-0.8573	0.6562	18	-1.0981	0.5667	31	1.13	0.2664	ns
	Memory
	Word List Memory (Initial Recall After 3 Trials) (Z-score)	17	-1.5152	1.1468	22	-1.6947	1.3621	37	0.44	0.6649	ns
	Word List Recall (After Delay) (Z-score)	17	-2.394	1.2174	21	-1.9385	1.1075	36	1.21	0.2357	ns
	Logical Memory Immediate (Z-score)	17	-1.1249	0.6203	22	-1.0095	0.6385	37	0.57	0.5744	ns
	Logical Memory Delayed (Z-score)	17	-1.4237	0.6474	22	-1.2398	0.5789	37	0.93	0.3561	ns
	Language
	Category Fluency (Animal Naming) (Z-score)	17	-1.2071	0.8962	22	-1.5338	0.9967	37	1.06	0.2961	ns
	Boston Naming (Z-score)	17	-0.3036	1.0859	22	-0.5159	1.3164	37	0.54	0.5937	ns
	Executive
	Digit Symbol (Z-score)	15	-0.9505	0.6519	21	-1.4744	0.7032	34	2.27	0.0296	*
	Digit Span Forward (Z-score)	17	-0.0485	0.9426	22	-0.2905	0.8235	37	0.85	0.3982	ns
	Digit Span Reversed (Z-score)	17	-0.3833	0.7836	22	-0.8479	0.7368	37	1.9	0.0653	ns
	Trail Making A Time (Z-score)	16	1.0382	1.6638	21	1.7567	1.6142	35	1.32	0.1941	ns
	Trail Making A Errors (Z-score)	16	0.1312	1.0559	21	0.1624	0.9871	35	0.09	0.9268	ns
	Trail Making B Time (Z-score)	15	0.781	1.1714	19	1.7216	1.1047	32	2.4	0.0224	*
	Trail Making B Errors (Z-score)	15	0.2385	1.1085	19	1.004	1.2285	32	1.88	0.0689	ns
	Visuospatial
	Clock Draw (Z-score)	17	1.6726	1.7657	22	1.8758	1.9219	37	0.34	0.7366	ns
	Clock Copy (Z-score)	17	1.6906	2.1138	22	1.4734	1.2178	37	0.4	0.6886	ns
	* p < 0.05
	** p < 0.01
