# Supplementary material for: Phosphorylated tau/amyloid beta 1-42 ratio in ventricular cerebrospinal fluid reflects outcome in idiopathic normal pressure hydrocephalus
Source: Fluids Barriers CNS. 2012 Mar 23;9:7. doi: 10.1186/2045-8118-9-7 (PMC3353832; doi:10.1186/2045-8118-9-7)
Supplement: Additional file 4 — Relationship between ventricular CSF ptau/Aβ1-42 ratio and shunt response. Results of repeated measures ANOVAs performed to test for differences in shunt response between the low and high ventricular CSF ptau/Aβ1-42 ratio groups. Only the results for the interaction between session (pre/post surgery) and ptau/Aβ1-42 ratio group are shown. Note that percent change in gait time was compared between the two groups using a t-test. [file 2045-8118-9-7-S4.XLSX]

## Sheet: Shunt Response
			Baseline			Followup			Repeated Measures ANOVA Results
			N	Mean	Std Dev	N	Mean	Std Dev	df factor	df error	F	p	Significance
	Clinical Symptom Severity Rating
	NPH Scale
	NPH Scale Total	Low Ratio	13	9.23077	1.5359	13	11.7692	1.87767	1	28	1.54	0.2247	ns
		High Ratio	17	9.58824	1.93839	17	11.2941	2.31205
	NPH Scale Gait Subscale	Low Ratio	13	2.76923	0.725011	13	4	0.707107	1	28	8.09	0.0082	**
		High Ratio	17	3.47059	0.624264	17	4	0.866025
	NPH Scale Cognition Subscale	Low Ratio	13	3.30769	0.480384	13	4	0.816497	1	28	2.66	0.1142	ns
		High Ratio	17	3.52941	0.514496	17	3.82353	0.528594
	NPH Scale Incontinence Subscale	Low Ratio	13	3	1.08012	13	3.76923	0.926809	1	27	0.24	0.6311	ns
		High Ratio	16	2.75	1.12546	16	3.6875	1.19548
	Supplemental Gait Measures
	Time to Walk 50 Feet (seconds)	Low Ratio	12	109.493	246.269	12	25.8183	16.6693	1	27	2.09	0.1595	ns
		High Ratio	17	26.2947	12.6843	17	23.3724	14.5309
	Number of Steps to Turn 180 Degrees	Low Ratio	12	5.5	2.54058	12	3.91667	3.70401	1	27	1.24	0.275	ns
		High Ratio	17	4.52941	2.52779	17	4.29412	3.67023
	Quality of Gait Scale	Low Ratio	13	1.84615	1.14354	13	1.23077	1.23517	1	28	0.5	0.4865	ns
		High Ratio	17	1.29412	0.685994	17	0.882353	0.92752
	Psychometric Evaluation
	Global
	Global Composite (Z-score)	Low Ratio	10	-0.952536	0.74673	10	-0.516679	0.656856	1	19	1.26	0.2749	ns
		High Ratio	11	-1.19546	0.590118	11	-0.948556	0.59985
	Memory
	Word List Memory (Initial Recall After 3 Trials) (Z-score)	Low Ratio	13	-1.59992	1.24713	13	-1.00391	1.43262	1	28	6.89	0.0139	*
		High Ratio	17	-1.66712	1.11971	17	-2.00895	1.12925
	Word List Recall (After Delay) (Z-score)	Low Ratio	13	-2.51963	1.33434	13	-1.75689	1.3819	1	27	4.29	0.0481	*
		High Ratio	16	-2.04769	0.92087	16	-2.10966	1.13778
	Logical Memory Immediate (Z-score)	Low Ratio	13	-1.26274	0.589405	13	-1.15935	0.600935	1	28	1.11	0.3015	ns
		High Ratio	17	-0.940413	0.610122	17	-1.00191	0.604858
	Logical Memory Delayed (Z-score)	Low Ratio	13	-1.55089	0.530985	13	-1.37172	0.790438	1	28	0.54	0.4672	ns
		High Ratio	17	-1.25929	0.570402	17	-1.20449	0.554482
	Language
	Category Fluency (Animal Naming) (Z-score)	Low Ratio	12	-1.12785	0.963395	12	-0.81934	1.25406	1	27	0.02	0.8863	ns
		High Ratio	17	-1.56243	0.735338	17	-1.21858	0.630931
	Boston Naming (Z-score)	Low Ratio	13	-0.348934	1.12039	13	-0.044446	0.948179	1	28	2.29	0.1412	ns
		High Ratio	17	-0.645064	1.38052	17	-0.67611	1.69517
	Executive
	Digit Symbol (Z-score)	Low Ratio	11	-0.977977	0.72603	11	-0.451305	0.717372	1	25	2.08	0.1614	ns
		High Ratio	16	-1.44525	0.6547	16	-1.24964	0.897987
	Digit Span Forward (Z-score)	Low Ratio	13	-0.0238509	0.997645	13	0.0728632	0.939524	1	28	0.05	0.8164	ns
		High Ratio	17	-0.442945	0.811573	17	-0.39364	0.947403
	Digit Span Reversed (Z-score)	Low Ratio	13	-0.427322	0.853059	13	-0.178072	0.903352	1	28	0.82	0.3725	ns
		High Ratio	17	-0.836018	0.538052	17	-0.836018	0.673462
	Trail Making A Time (Z-score)	Low Ratio	12	1.40906	1.76908	12	0.152014	0.943238	1	27	4.56	0.042	*
		High Ratio	17	1.70526	1.59603	17	1.66141	1.85239
	Trail Making A Errors (Z-score)	Low Ratio	12	0.287402	1.18904	12	-0.0874701	0.583675	1	27	1.89	0.1807	ns
		High Ratio	17	0.103641	0.8815	17	0.544667	1.30495
	Trail Making B Time (Z-score)	Low Ratio	11	0.767819	1.30935	11	0.429421	1.23441	1	21	0.44	0.5148	ns
		High Ratio	12	1.6048	1.20166	12	1.50563	1.24498
	Trail Making B Errors (Z-score)	Low Ratio	11	0.348295	1.22477	11	0.276695	1.15852	1	21	0	0.9924	ns
		High Ratio	12	0.986735	1.23204	12	0.921101	0.750955
	Visuospatial
	Clock Draw (Z-score)	Low Ratio	13	1.71438	1.87858	13	1.38668	1.55061	1	28	0.09	0.7696	ns
		High Ratio	17	1.96499	2.05391	17	1.88145	2.15261
	Clock Copy (Z-score)	Low Ratio	13	1.98466	2.30553	13	0.997984	1.01087	1	28	4.62	0.0404	*
		High Ratio	17	1.38879	1.15241	17	2.44511	2.73772
						Ttest Results
			N	Mean	Std Dev	df	t	p	Significance
	% Change in Time to Walk 50 Feet (Between Baseline and Followup)	Low Ratio	12	-35.0713	28.3481	27	2.26	0.0323	*
		High Ratio	17	-8.29931	33.4389
	* p < 0.05
	** p < 0.01
